# Supplementary material for: Engineering subtilisin proteases that specifically degrade active RAS
Source: Commun Biol. 2021 Mar 5;4:299. doi: 10.1038/s42003-021-01818-7 (PMC7935941; doi:10.1038/s42003-021-01818-7)
Supplement: Supplementary file 4 — Supplementary Data 1 [file 42003_2021_1818_MOESM4_ESM.xls]

## Sheet: Fig 2AB 
sDXKAM-AMC	Protease1(N)	V107I	L135V	Protease2(N) (V107I, L135V)	Protease1(I)	V107I	L135V	Protease2(I) (V107I, L135V)
Y								33877
F	26000	12048	25203	18542	6123.5	6669	10800	16487
Y	8891.8	7897.9	45802	43829	2986.7	5187	17834	37091
F						7002		15304
Y						5050		36167
F						6747		14657
Y						4940		36261

## Sheet: Fig 2C
sDXKAM-AMC	pT2193 (1mM NO2) kcat/Km	pT2274 (10mM imidazole) kcat/Km
Y	43824	36167
F	17800	14656
I	833	646
V	597	187
L	523	177

## Sheet: Fig 3A
QEEYSAM nitrite mM	Protease2(N)	RASProtease(N)
0	51	1240
1	5152.3	63663
10	30437	244040

## Sheet: Fig 3B
0.1M citrate pH 7.0 [imidazole]	Protease2(I) kcat/Km	RASProtease(I) kcat/Km	F	G	H	I	J
0	3.43	762.14
1	285.6	13801
10	5318.3	44658
100	39812

## Sheet: Fig 4a
nitrite mM	kcat s-1 QEEYSAM	Km M-1 QEEYSAM	pT2214 kcat/Km M-1s-1 QEEYSAM	pT2214 kcat QEEISAM	pT2214 Km QEEISAM	kcat/Km M-1s-1 QEEISAM
0	0.0027737	2.2358e-06	1240.6	0.01186	8.5345e-06	1389.7
1	0.1012	1.5896e-06	63663	0.01266	8.8073e-06	1437.4
10	0.41191	1.6879e-06	244040	0.030151	1.7234e-05	1749.5

## Sheet: Fig 4B
0.1M citrate pH 7.0 [imidazole] mM	pT2451 kcat QEEYSAM	pT2451 Km QEEYSAM	pT2451 kcat/Km QEEYSAM	pT2451 kcat QEEISAM	pT2451 Km QEEISAM	pT2451 kcat/Km QEEISAM
0	0.0018733	2.458e-06	762.14	8.8927e-05	6.24e-06	14.251
1	0.03572	2.5882e-06	13801	0.0062703	0.00010787	58.129
10	0.12444	2.7865e-06	44658	0.020592	9.1108e-05	226.02

## Sheet: Fig 6A
Time	0	1	2	5	10	20
120	1077	761	764	740	728	669
180	1229	862	847	793	769	704
240	1371	930	911	836	788	716
300	1517	992	951	857	811	726
360	1667	1045	988	880	828	739
420	1814	1092	1022	911	841	754
480	1963	1143	1054	930	858	763
540	2111	1184	1090	950	871	778
600	2271	1225	1125	971	875	785
660	2426	1260	1147	985	892	789
720	2572	1290	1171	998	896	798
780	2711	1314	1185	1017	905	805
840	2878	1348	1220	1032	916	819
900	3042	1373	1237	1047	916	824
960	3180	1407	1251	1062	932	834
1020	3330	1439	1251	1080	939	833
1080	3510	1463	1269	1094	953	845
1140	3679	1493	1282	1108	960	848
1200	3864	1522	1312	1127	972	856
1260	4018	1547	1328	1137	989	861
1320	4205	1583	1359	1141	990	862
1380	4382	1621	1368	1147	998	867
1440	4562	1661	1383	1149	1004	874
1500	4733	1684	1393	1155	1004	879
1560	4854	1700	1411	1178	1018	878
1620	4983	1714	1426	1195	1019	885
1680	5138	1731	1453	1212	1022	884
1740	5302	1741	1476	1236	1025	889
1800	5438	1755	1494	1257	1036	893
1860	5577	1778	1516	1259	1038	899
1920	5730	1779	1537	1247	1033	898
1980	5879	1803	1552	1243	1041	899
2040	6044	1816	1567	1260	1045	910
2100	6194	1849	1564	1264	1058	912
2160	6354	1850	1553	1263	1051	913
2220	6521	1864	1559	1267	1058	921
2280	6647	1881	1563	1273	1063	935
2340	6780	1890	1573	1268	1066	960
2400	6923	1901	1578	1276	1066	969
2460	7094	1924	1590	1282	1071	978
2520	7243	1937	1592	1276	1073	982
2580	7383	1947	1605	1289	1077	982
2640	7544	1970	1609	1288	1077	993
2700	7673	1968	1621	1288	1083	985
2760	7804	1990	1622	1290	1087	980
2820	7967	1999	1627	1302	1090	994
2880	8085	2017	1632	1301	1094	988
2940	8244	2017	1650	1303	1092	995
3000	8363	2032	1642	1307	1097	995
3060	8524	2040	1652	1314	1095	1004
3120	8661	2071	1655	1321	1100	1002
3180	8804	2071	1677	1311	1109	1003
3240	8951	2082	1675	1317	1110	1010
3300	9097	2106	1681	1324	1116	1012
3360	9229	2106	1695	1328	1113	1010
3420	9351	2124	1690	1342	1122	1017
3480	9490	2127	1710	1342	1119	1020
3540	9628	2147	1710	1344	1133	1021
3600	9768	2162	1715	1344	1129	1017
3660	9932	2171	1721	1352	1127	1025
3720	10064	2184	1732	1356	1133	1024
3780	10193	2204	1736	1361	1137	1033
3840	10313	2205	1744	1362	1138	1031
3900	10446	2214	1751	1371	1150	1033
3960	10567	2240	1756	1371	1155	1033
4020	10681	2237	1767	1371	1153	1045
4080	10842	2258	1773	1373	1160	1050
4140	10985	2265	1770	1369	1167	1050
4200	11112	2285	1777	1382	1163	1052
4260	11252	2296	1787	1389	1172	1054
4320	11363	2302	1796	1387	1172	1055
4380	11483	2308	1802	1397	1169	1060
4440	11611	2322	1803	1402	1174	1062
4500	11734	2327	1812	1401	1181	1065
4560	11838	2334	1817	1407	1186	1065
4620	12024	2358	1831	1407	1193	1065
4680	12141	2367	1828	1411	1186	1077
4740	12246	2379	1831	1412	1195	1068
4800	12382	2388	1832	1422	1194	1076
4860	12521	2396	1849	1431	1202	1075
4920	12626	2405	1850	1428	1202	1078
4980	12725	2418	1858	1428	1206	1079
5040	12858	2430	1865	1440	1206	1079
5100	12952	2441	1869	1442	1213	1093
5160	13070	2450	1879	1443	1220	1093
5220	13231	2465	1878	1453	1219	1094
5280	13352	2474	1884	1447	1223	1093
5340	13474	2485	1888	1461	1218	1097
5400	13595	2502	1899	1457	1218	1100
5460	13709	2507	1904	1462	1232	1105
5520	13821	2519	1911	1470	1229	1100
5580	13967	2528	1919	1473	1243	1103
5640	14042	2541	1915	1473	1242	1111
5700	14166	2551	1926	1478	1244	1108
5760	14309	2554	1937	1483	1242	1115
5820	14407	2570	1948	1481	1252	1115
5880	14536	2582	1948	1490	1251	1121
5940	14658	2590	1951	1492	1249	1116
6000	14749	2588	1957	1489	1251	1120
6060	14888	2605	1963	1501	1260	1124
6120	15000	2626	1978	1501	1270	1121
6180	15083	2640	1972	1511	1270	1130
6240	15215	2646	1981	1518	1265	1133
6300	15332	2651	1990	1518	1271	1140
6360	15468	2660	1985	1520	1280	1142
6420	15579	2675	1996	1522	1282	1141
6480	15670	2688	2007	1525	1279	1140
6540	15807	2701	2017	1538	1285	1145
6600	15881	2712	2016	1541	1291	1148
6660	16012	2724	2021	1542	1295	1148
6720	16073	2721	2032	1556	1299	1152
6780	16208	2743	2031	1548	1301	1160
6840	16326	2744	2042	1548	1308	1158
6900	16441	2754	2047	1554	1305	1155
6960	16536	2766	2052	1551	1305	1160
0
36.645
73.29
109.93
146.58
183.23
219.87
256.52
293.16
329.8
366.45
403.1
439.74
476.39
513.03
549.67
586.32
622.97
659.61
696.26
732.9
769.54
806.19
842.84
879.48
916.12
952.77
989.41
1026.1
1062.7
1099.3
1136
1172.6
1209.3
1245.9
1282.6
1319.2
1355.9
1392.5
1429.2
1465.8
1502.4
1539.1
1575.7
1612.4
1649
1685.7
1722.3
1759
1795.6
1832.2
1868.9
1905.5
1942.2
1978.8
2015.5
2052.1
2088.8
2125.4
2162.1
2198.7
2235.3
2272
2308.6
2345.3
2381.9
2418.6
2455.2
2491.9
2528.5
2565.1
2601.8
2638.4
2675.1
2711.7
2748.4
2785
2821.7
2858.3
2894.9
2931.6
2968.2
3004.9
3041.5
3078.2
3114.8
3151.5
3188.1
3224.8
3261.4
3298.1
3334.7
3371.3
3408
3444.6
3481.3
3517.9
3554.6
3591.2
3627.9
3664.5
3701.1
3737.8
3774.4
3811.1
3847.7
3884.4
3921
3957.7
3994.3
4031
4067.6
4104.2
4140.9
4177.5
4214.2
4250.8
4287.5
4324.1
4360.8
4397.4
4434
4470.7
4507.3
4544
4580.6
4617.3
4653.9
4690.6
4727.2
4763.9
4800.5
4837.1
4873.8
4910.4
4947.1
4983.7
5020.4
5057
5093.7
5130.3
5167
5203.6
5240.2
5276.9
5313.5
5350.2
5386.8
5423.5
5460.1
5496.7
5533.4
5570
5606.7
5643.3
5680
5716.6
5753.3
5789.9
5826.6
5863.2
5899.9
5936.5
5973.1
6009.8
6046.4
6083.1
6119.7
6156.4
6193
6229.6
6266.3
6302.9
6339.6
6376.2
6412.9
6449.5
6486.2
6522.8
6559.5
6596.1
6632.7
6669.4
6706
6742.7
6779.3
6816
6852.6
6889.3
6925.9
6962.5
6999.2
7035.8
7072.5
7109.1
7145.8
7182.4
7219.1
7255.7
7292.4
7329

## Sheet: Fig 6B
Time	0	10	20
60	1077	1137	1042
120	1229	1234	1120
180	1371	1334	1199
240	1517	1419	1270
300	1667	1502	1335
360	1814	1587	1395
420	1963	1666	1457
480	2111	1734	1510
540	2271	1812	1555
600	2426	1893	1601
660	2572	1967	1658
720	2711	2034	1701
780	2878	2105	1747
840	3042	2161	1788
900	3180	2223	1827
960	3330	2285	1869
1020	3510	2341	1909
1080	3679	2400	1937
1140	3864	2471	1985
1200	4018	2514	2031
1260	4205	2571	2077
1320	4382	2617	2123
1380	4562	2673	2167
1440	4733	2723	2225
1500	4854	2771	2288
1560	4983	2801	2328
1620	5138	2839	2361
1680	5302	2877	2377
1740	5438	2928	2401
1800	5577	2964	2422
1860	5730	3001	2439
1920	5879	3020	2466
1980	6044	3081	2497
2040	6194	3110	2536
2100	6354	3141	2553
2160	6521	3174	2570
2220	6647	3223	2587
2280	6780	3252	2622
2340	6923	3288	2648
2400	7094	3316	2664
2460	7243	3366	2692
2520	7383	3391	2711
2580	7544	3426	2738
2640	7673	3438	2754
2700	7804	3468	2775
2760	7967	3515	2800
2820	8085	3537	2807
2880	8244	3569	2844
2940	8363	3610	2856
3000	8524	3633	2873
3060	8661	3667	2903
3120	8804	3702	2935
3180	8951	3725	2942
3240	9097	3764	2954
3300	9229	3779	2984
3360	9351	3814	2998
3420	9490	3831	3036
3480	9628	3870	3043
3540	9768	3892	3054
3600	9932	3915	3082
3660	10064	3948	3093
3720	10193	3970	3123
3780	10313	4008	3138
3840	10446	4042	3143
3900	10567	4056	3167
3960	10681	4082	3188
4020	10842	4104	3206
4080	10985	4139	3226
4140	11112	4164	3258
4200	11252	4188	3265
4260	11363	4192	3281
4320	11483	4237	3289
4380	11611	4268	3313
4440	11734	4275	3337
4500	11838	4314	3349
4560	12024	4337	3363
4620	12141	4355	3385
4680	12246	4393	3398
4740	12382	4413	3404
4800	12521	4420	3426
4860	12626	4464	3446
4920	12725	4484	3454
4980	12858	4502	3475
5040	12952	4527	3482
5100	13070	4547	3522
5160	13231	4582	3533
5220	13352	4593	3543
5280	13474	4625	3560
5340	13595	4629	3575
5400	13709	4666	3586
5460	13821	4698	3603
5520	13967	4715	3627
5580	14042	4758	3636
5640	14166	4765	3651
5700	14309	4778	3663
5760	14407	4808	3681
5820	14536	4836	3696
5880	14658	4846	3708
5940	14749	4875	3736
6000	14888	4905	3747
6060	15000	4933	3762
6120	15083	4958	3778
6180	15215	4970	3808
6240	15332	4995	3802
6300	15468	5004	3823
6360	15579	5031	3843
6420	15670	5051	3861
6480	15807	5059	3861
6540	15881	5097	3877
6600	16012	5129	3899
6660	16073	5154	3924
6720	16208	5164	3935
6780	16326	5181	3950
6840	16441	5203	3953
6900	16536	5224	3971
0
36.645
73.29
109.93
146.58
183.23
219.87
256.52
293.16
329.8
366.45
403.1
439.74
476.39
513.03
549.67
586.32
622.97
659.61
696.26
732.9
769.54
806.19
842.84
879.48
916.12
952.77
989.41
1026.1
1062.7
1099.3
1136
1172.6
1209.3
1245.9
1282.6
1319.2
1355.9
1392.5
1429.2
1465.8
1502.4
1539.1
1575.7
1612.4
1649
1685.7
1722.3
1759
1795.6
1832.2
1868.9
1905.5
1942.2
1978.8
2015.5
2052.1
2088.8
2125.4
2162.1
2198.7
2235.3
2272
2308.6
2345.3
2381.9
2418.6
2455.2
2491.9
2528.5
2565.1
2601.8
2638.4
2675.1
2711.7
2748.4
2785
2821.7
2858.3
2894.9
2931.6
2968.2
3004.9
3041.5
3078.2
3114.8
3151.5
3188.1
3224.8
3261.4
3298.1
3334.7
3371.3
3408
3444.6
3481.3
3517.9
3554.6
3591.2
3627.9
3664.5
3701.1
3737.8
3774.4
3811.1
3847.7
3884.4
3921
3957.7
3994.3
4031
4067.6
4104.2
4140.9
4177.5
4214.2
4250.8
4287.5
4324.1
4360.8
4397.4
4434
4470.7
4507.3
4544
4580.6
4617.3
4653.9
4690.6
4727.2
4763.9
4800.5
4837.1
4873.8
4910.4
4947.1
4983.7
5020.4
5057
5093.7
5130.3
5167
5203.6
5240.2
5276.9
5313.5
5350.2
5386.8
5423.5
5460.1
5496.7
5533.4
5570
5606.7
5643.3
5680
5716.6
5753.3
5789.9
5826.6
5863.2
5899.9
5936.5
5973.1
6009.8
6046.4
6083.1
6119.7
6156.4
6193
6229.6
6266.3
6302.9
6339.6
6376.2
6412.9
6449.5
6486.2
6522.8
6559.5
6596.1
6632.7
6669.4
6706
6742.7
6779.3
6816
6852.6
6889.3
6925.9
6962.5
6999.2
7035.8
7072.5
7109.1
7145.8
7182.4
7219.1
7255.7
7292.4
7329

## Sheet: Fig 6C
Time	0	1	5
0	0	0	0
60	78	59	50
120	145	123	102
180	225	179	149
240	300	229	192
300	364	285	246
360	440	336	282
420	512	395	329
480	581	446	376
540	648	496	414
600	716	548	462
660	794	609	504
720	852	654	550
780	928	704	603
840	990	761	637
900	1062	804	689
960	1127	860	732
1020	1205	902	775
1080	1273	959	809
1140
1200

## Sheet: Fig 6D
Time	0	10	20
0	0	0	0
60	78	50	42
120	145	90	82
180	225	140	118
240	300	180	153
300	364	233	197
360	440	273	229
420	512	324	266
480	581	377	300
540	648	421	338
600	716	460	378
660	794	510	414
720	852	546	466
780	928	598	501
840	990	643	538
900	1062	679	578
960	1127	728	609
1020	1205	771	650
1080	1273	811	683
1140
1200

[truncated: 2 more sheets: Sheet3, Sheet1]
